# Supplementary material for: Correction: Comparative Transcriptome Analysis of Two Oysters, Crassostrea gigas and Crassostrea hongkongensis Provides Insights into Adaptation to Hypo-Osmotic Conditions
Source: PLoS One. 2015 Mar 5;10(3):e0118665. doi: 10.1371/journal.pone.0118665 (PMC4350834; doi:10.1371/journal.pone.0118665)
Supplement: S2 Table — HT: genes were only found in the HT group; HC: genes were only found in the HC group; *: padj>0.05. (XLSX) [file pone.0118665.s001.xlsx]

## Sheet: Sheet1
transcript_id	annotation	log2(FoldChange)	pval	padj	star
comp58822_c0_seq1	gb|EKC27249.1|hypothetical protein CGI_10010099 [Crassostrea gigas]	-10.9432	4.06e-10	4.66e-06	*
comp41067_c0_seq1	gb|EKC34791.1|hypothetical protein CGI_10016379 [Crassostrea gigas]	-10.4378	3.91e-09	1.87e-05	*
comp42220_c0_seq1	gb|EKC29468.1|Lasparaginase [Crassostrea gigas]	-10.4094	4.44e-09	2.03e-05	*
comp64685_c0_seq1	emb|CCD80078.1|unnamed protein product [Schistosoma mansoni]	-10.1859	2.74e-11	1.5e-06	*
comp61069_c0_seq1		-10.1176	1.64e-08	6.69e-05	*
comp56371_c0_seq1	gb|EKC41156.1|Hemicentin1 [Crassostrea gigas]	-10.0545	2.66e-11	1.5e-06	*
comp41068_c0_seq1		-10.0362	2.37e-08	8.66e-05	*
comp61067_c0_seq1	gb|EKC31297.1|E3 ubiquitinprotein ligase DZIP3 [Crassostrea gigas]	-9.93369	3.73e-08	0.000119053	*
comp50410_c0_seq1		-9.92778	3.83e-08	0.000119053	*
comp56045_c0_seq1	gb|EKC39091.1|Hydantoin utilization protein A [Crassostrea gigas]	-9.91089	2.81e-10	4.42e-06	*
comp2502_c0_seq1		-9.83333	6.89e-11	2.52e-06	*
comp64694_c0_seq1		-9.81538	6.28e-08	0.000168407	*
comp64693_c0_seq1		-9.77396	2.58e-09	1.49e-05	*
comp60676_c0_seq1	gb|EKC26581.1|hypothetical protein CGI_10017360 [Crassostrea gigas]	-9.67728	2.81e-10	4.42e-06	*
comp61948_c0_seq1	gb|EKC24161.1|hypothetical protein CGI_10002541 [Crassostrea gigas]	-9.61839	9.47e-10	7.21e-06	*
comp61070_c0_seq1	gb|EKC32374.1|hypothetical protein CGI_10011232 [Crassostrea gigas]	-9.61471	1.51e-07	0.000366812	*
comp57514_c0_seq1		-9.61287	1.52e-07	0.000366812	*
comp61641_c0_seq1	gb|EKC27249.1|hypothetical protein CGI_10010099 [Crassostrea gigas]	-9.31967	5.28e-07	0.0010558	*
comp46665_c0_seq1	emb|CDJ21009.1|hypothetical protein EgrG_000335800 [Echinococcus granulosus]	-9.19476	4.24e-10	4.66e-06	*
comp63200_c0_seq1		-9.13186	1.15e-06	0.00174212	*
comp62428_c0_seq1	gb|EKC22067.1|GTPase IMAP family member 4 [Crassostrea gigas]	-9.10329	4.98e-08	0.000143897	*
comp54910_c0_seq1		-9.09188	8.89e-10	7.21e-06	*
comp58628_c0_seq1	gb|EKC39736.1|GTPase IMAP family member 4 [Crassostrea gigas]	-8.84235	3.66e-06	0.00394308	*
comp41077_c0_seq1	gb|EKC28931.1|hypothetical protein CGI_10016434 [Crassostrea gigas]	-8.77149	2.1e-07	0.000490473	*
comp53185_c0_seq1		-8.75266	4.01e-08	0.000119053	*
comp47514_c0_seq1	gb|EKC40465.1|GTPase IMAP family member 4 [Crassostrea gigas]	-8.72792	5.7e-06	0.00549939	*
comp57331_c0_seq1	gb|EKC40359.1|Fibrinogen C domaincontaining protein 1 [Crassostrea gigas]	-8.59991	9.29e-06	0.00793232	*
comp54264_c0_seq1	gb|EKC32639.1|Protooncogene tyrosineprotein kinase FER [Crassostrea gigas]	-8.53916	1.17e-05	0.00951225	*
comp61663_c0_seq1	gb|EKC37914.1|Uncharacterized protein in xynA 3&apos;region [Crassostrea gigas]	-8.53657	1.02e-07	0.000261305	*
comp62132_c0_seq1	gb|EKC17676.1|hypothetical protein CGI_10000365 [Crassostrea gigas]	-8.3966	1.02e-06	0.00165881	*
comp54217_c0_seq1	gb|EKC33419.1|Neutral and basic amino acid transport protein rBAT [Crassostrea gigas]	-8.35755	2.29e-05	0.0163746	*
comp55486_c0_seq1		-8.30378	2.79e-05	0.0190641	*
comp61248_c0_seq1	gb|EKC41921.1|hypothetical protein CGI_10004047 [Crassostrea gigas]	-8.17991	4.36e-05	0.0275449	*
comp57867_c0_seq1	ef|XP_662849.1|hypothetical protein AN5245.2 [Aspergillus nidulans FGSC A4] &gt;gi|40742997|gb|EAA62187.1| predicted protein [Aspergillus nidulans FGSC A4] &gt;gi|259484709|tpe|CBF81163.1| TPA: hypothetical protein ANIA_05245 [Aspergillus nidulans FGSC A4]	-8.16155	3.98e-08	0.000119053	*
comp56086_c0_seq1		-8.15987	4.69e-05	0.0287761	*
comp56842_c0_seq1	ref|XP_006116174.1|PREDICTED: atlastin1 [Pelodiscus sinensis]	-8.0607	6.65e-05	0.0359824	*
comp54156_c0_seq1	gb|EKC40465.1|GTPase IMAP family member 4 [Crassostrea gigas]	-8.05347	7.92e-07	0.00131924	*
comp58429_c0_seq1		-8.04712	4.15e-06	0.0042991	*
comp47766_c0_seq1	sp|Q6L6Q6.1|LYS_CRAGILysozyme	-8.01681	7.74e-05	0.0403218	*
comp64704_c0_seq1	gb|EKC20371.1|hypothetical protein CGI_10006117 [Crassostrea gigas]	-7.99435	5.1e-06	0.00513959	*
comp59115_c0_seq1		-7.92184	6.75e-06	0.00622555	*
comp46068_c0_seq1	gb|EKC38718.1|hypothetical protein CGI_10019353 [Crassostrea gigas]	-7.85487	8.73e-06	0.00761116	*
comp41205_c0_seq1		-7.66534	3.82e-06	0.00407986	*
comp55889_c0_seq1	gb|EKC25487.1|PDZ and LIM domain protein 5 [Crassostrea gigas]	-7.61839	2.11e-05	0.015267	*
comp64737_c0_seq1	gb|EKC22002.1|hypothetical protein CGI_10002994 [Crassostrea gigas]	-7.52356	0.000390118	0.138745
comp15723_c0_seq1	gb|EHK48570.1|hypothetical protein TRIATDRAFT_55202	-7.49452	7.45e-06	0.00665777	*
comp63763_c0_seq1	gb|EKC28605.1|hypothetical protein CGI_10003440 [Crassostrea gigas]	-7.49185	0.000429996	0.146299
comp57298_c0_seq1	gb|EKC26730.1|Translocation protein SEC63like protein [Crassostrea gigas]	-7.48382	0.000440676	0.14901
comp63792_c0_seq1	gb|EKC41921.1|hypothetical protein CGI_10004047 [Crassostrea gigas]	-7.48382	0.000440676	0.14901
comp55007_c0_seq1	gb|EKC41259.1|hypothetical protein CGI_10007525 [Crassostrea gigas]	-7.45943	0.000474569	0.156615
comp51765_c0_seq1	gb|EKC39082.1|hypothetical protein CGI_10020658 [Crassostrea gigas]	-7.45121	0.000486518	0.159995
comp8608_c0_seq1	gb|EKC41156.1|Hemicentin1 [Crassostrea gigas]	-7.41447	2.57e-08	9.11e-05	*
comp57695_c0_seq1	gb|EKC25973.1|Transient receptor potential cation channel subfamily M member 2 [Crassostrea gigas]	-7.40088	0.000565809	0.178392
comp57868_c0_seq1	ref|XP_002484510.1|hypothetical protein TSTA_040370 [Talaromyces stipitatus ATCC 10500] &gt;gi|218715135|gb|EED14557.1| hypothetical protein TSTA_040370 [Talaromyces stipitatus ATCC 10500]	-7.40088	0.000565809	0.178392
comp64679_c0_seq1	gb|EKC28669.1|Sushi repeatcontaining protein SRPX2 [Crassostrea gigas]	-7.3837	1.03e-06	0.00165881	*
comp10216_c0_seq1	gb|EKC34850.1|Tetranectin [Crassostrea gigas]	-7.37938	1.04e-06	0.00166395	*
comp55655_c0_seq1		-7.36194	5.33e-05	0.0308508	*
comp64487_c0_seq1	gb|EKC27761.1|GTPase IMAP family member 4 [Crassostrea gigas]	-7.36107	2.07e-06	0.00255379	*
comp57866_c0_seq1	ref|XP_003666598.1|hypothetical protein MYCTH_2071514 [Myceliophthora thermophila ATCC 42464] &gt;gi|347013871|gb|AEO61353.1| hypothetical protein MYCTH_2071514 [Myceliophthora thermophila ATCC 42464]	-7.33985	0.00067749	0.202317
comp62944_c0_seq1	ref|XP_002942916.2|PREDICTED: uncharacterized protein LOC100486918 [Xenopus (Silurana) tropicalis]	-7.3015	5.65e-06	0.00549185	*
comp54025_c0_seq1		-7.29462	0.000772632	0.219402
comp58403_c0_seq1		-7.29462	0.000772632	0.219402
comp112274_c0_seq1	gb|EKC36504.1|hypothetical protein CGI_10024669 [Crassostrea gigas]	-7.27612	0.000814867	0.227284
comp60035_c0_seq1	gb|EKC35119.1|Multiple epidermal growth factorlike domains 11 [Crassostrea gigas]	-7.24476	1.91e-05	0.0141231	*
comp59410_c0_seq1		-7.22561	2.06e-05	0.0150572	*
comp7585_c0_seq1	gb|AHY23235.1|serum amyloid A precursor [Crassostrea hongkongensis]	-7.10611	3.46e-06	0.00379789	*
comp95283_c0_seq1		-6.92427	2.32e-07	0.000520072	*
comp63058_c0_seq1	gb|EKC40465.1|GTPase IMAP family member 4 [Crassostrea gigas]	-6.92125	1.16e-05	0.00951225	*
comp105083_c0_seq1		-6.79198	7.3e-07	0.00128043	*
comp5113_c0_seq1	ref|XP_007928849.1|hypothetical protein MYCFIDRAFT_54532 [Pseudocercospora fijiensis CIRAD86] &gt;gi|452980740|gb|EME80501.1| hypothetical protein MYCFIDRAFT_54532 [Pseudocercospora fijiensis CIRAD86]	-6.69697	5.36e-05	0.0308551	*
comp54524_c0_seq1	gb|EKC25740.1|hypothetical protein CGI_10006145 [Crassostrea gigas]	-6.64386	0.000574886	0.17948
comp50782_c0_seq1	gb|EKC17489.1|GTPase IMAP family member 4 [Crassostrea gigas]	-6.59246	0.000671571	0.201096
comp56246_c0_seq1	ref|XP_784786.3|PREDICTED: SAM domain and HD domaincontaining protein 1like [Strongylocentrotus purpuratus]	-6.51412	5.19e-05	0.0302046	*
comp58220_c0_seq1	gb|EKC41729.1|hypothetical protein CGI_10028476 [Crassostrea gigas]	-6.49185	0.000264113	0.107499
comp59157_c0_seq1		-6.43879	0.000131135	0.0632065
comp62265_c0_seq1	gb|EKC22484.1|von Willebrand factor D and EGF domaincontaining protein [Crassostrea gigas]	-6.40372	1.44e-05	0.011223	*
comp47572_c0_seq1		-6.35755	0.000406586	0.140883
comp8128_c0_seq1	gb|EJY66654.1|hypothetical protein OXYTRI_13059 [Oxytricha trifallax]	-6.17443	1.49e-06	0.00204151	*
comp64710_c0_seq1		-6.15875	3.58e-05	0.0234215	*
comp5388_c0_seq1	gb|EKC20151.1|Uncharacterized protein in xynA 3&apos;region [Crassostrea gigas]	-6.09954	8.62e-05	0.0444817	*
comp1069_c0_seq1	ref|WP_010891332.1|MULTISPECIES: streptomycin adenyltransferase [Enterobacteriaceae] &gt;gi|305696851|ref|YP_003864165.1| aminoglycoside resistance protein [Salmonella enterica subsp. enterica serovar Typhimurium] &gt;gi|452909618|ref|NP_052897.3| streptomycin adenyltransferase [Shigella flexneri 2b] &gt;gi|18766328|gb|AAL78957.1|AF458478_1 streptomycin/spectinomycin adenyltransferase [Binary vec…	-6.09461	1.16e-06	0.00174212	*
comp60110_c0_seq1	gb|EKC33229.1|hypothetical protein CGI_10022205 [Crassostrea gigas]	-6.06413	3.02e-05	0.0204663	*
comp61540_c0_seq1		-6.01792	0.000280674	0.111353
comp60984_c0_seq1		-5.98706	0.000126873	0.0614216
comp64705_c0_seq1		-5.97636	6.6e-06	0.00614392	*
comp5483_c0_seq1	gb|EKC32639.1|Protooncogene tyrosineprotein kinase FER [Crassostrea gigas]	-5.90689	0.000401471	0.140883
comp46570_c0_seq1	ref|XP_006423776.1|hypothetical protein CICLE_v10029531mg [Citrus clementina] &gt;gi|567862540|ref|XP_006423924.1| hypothetical protein CICLE_v10029524mg [Citrus clementina] &gt;gi|557525710|gb|ESR37016.1| hypothetical protein CICLE_v10029531mg [Citrus clementina] &gt;gi|557525858|gb|ESR37164.1| hypothetical protein CICLE_v10029524mg [Citrus clementina]	-5.88874	0.000771357	0.219402
comp59892_c0_seq1	gb|EKC37914.1|Uncharacterized protein in xynA 3&apos;region [Crassostrea gigas]	-5.85521	0.000105025	0.0527017
comp13047_c0_seq1	ref|WP_021127132.1|hypothetical protein	-5.84854	5.37e-06	0.00532052	*
comp13046_c0_seq1		-5.8389	2.95e-06	0.00337737	*
comp58373_c0_seq1		-5.81378	0.00096599	0.263418
comp61393_c0_seq1		-5.78572	0.000366888	0.133507
comp53752_c0_seq1	gb|EKC34791.1|hypothetical protein CGI_10016379 [Crassostrea gigas]	-5.7587	0.000270924	0.10974
comp8322_c0_seq1		-5.67807	0.000148955	0.0684911
comp13049_c0_seq1	ref|WP_021127376.1|hypothetical protein [[Clostridium] sordellii] &gt;gi|529084004|gb|EPZ61632.1| hypothetical protein H476_3624 [ [[Clostridium] sordellii VPI 9048]	-5.66914	4.82e-06	0.00490462	*
comp13036_c0_seq1		-5.66138	1.11e-05	0.00922029	*
comp13079_c0_seq1	gb|EKC26747.1|hypothetical protein CGI_10028286 [Crassostrea gigas]	-5.61102	0.000315653	0.120311
comp59122_c0_seq1		-5.57202	0.000492744	0.161161
comp55494_c0_seq1	gb|EKC19741.1|hypothetical protein CGI_10007705 [Crassostrea gigas]	-5.47573	0.000291481	0.11359
comp103571_c0_seq1		-5.40514	0.000605902	0.185778
comp4618_c0_seq1		-5.34814	4.67e-05	0.0287761	*
comp57035_c0_seq1		-5.23202	3.31e-05	0.0219402	*
comp96191_c0_seq1		-5.18442	0.000147261	0.068276
comp8412_c0_seq1	gb|EKC39238.1|THAP domaincontaining protein 2 [Crassostrea gigas]	-5.16725	0.00033267	0.12435
comp98057_c0_seq1		-5.15235	5.99e-05	0.0337547	*
comp63057_c0_seq1		-5.13545	0.000208773	0.0899728
comp58530_c0_seq1		-5.0527	0.000250579	0.102751
comp11169_c0_seq1		-4.97552	0.000808574	0.226952
comp107540_c0_seq1		-4.92909	0.000111341	0.0551233
comp62315_c0_seq1		-4.92715	0.000170769	0.0762873
comp6428_c0_seq1	gb|EKC17489.1|GTPase IMAP family member 4 [Crassostrea gigas]	-4.88264	0.000721854	0.211542
comp61703_c0_seq1	gb|EKC21968.1|hypothetical protein CGI_10003004 [Crassostrea gigas]	-4.84717	3.91e-05	0.0253057	*
comp8820_c0_seq1	gb|EKC39867.1|hypothetical protein CGI_10007122 [Crassostrea gigas]	-4.76377	0.000837359	0.232966
comp12978_c0_seq1		-4.74819	0.000325786	0.122192
comp101164_c0_seq1	gb|EKC31302.1|Chitin synthase 1	-4.65096	0.000125144	0.061123
comp59032_c0_seq1		-4.61395	0.000369673	0.133849
comp103231_c0_seq1	gb|EKC28436.1|hypothetical protein CGI_10027714 [Crassostrea gigas]	-4.60666	0.000316393	0.120311
comp12875_c0_seq1	gb|EKC39636.1|hypothetical protein CGI_10025090 [Crassostrea gigas]	-4.58308	0.00055474	0.176194
comp60637_c0_seq1	gb|EKC41156.1|Hemicentin1 [Crassostrea gigas]	-4.57734	9.01e-05	0.0460354	*
comp9507_c0_seq1	gb|EKC19618.1|Surfeit locus protein 6 [Crassostrea gigas]	-4.52482	9.65e-05	0.0488497	*
comp63905_c0_seq1		-4.50901	0.000973662	0.264853
comp11622_c0_seq1		-4.45474	0.0003712	0.133849
comp9335_c0_seq1	gb|EKC39084.1|Ankyrin repeat domaincontaining protein 17 [Crassostrea gigas]	-4.42417	0.000345557	0.128294
comp59068_c0_seq1		-4.3837	0.000741514	0.212764
comp61580_c0_seq1	gb|EKC29730.1|Pin2interacting protein X1 [Crassostrea gigas]	-4.36379	0.000285337	0.111739
comp10633_c0_seq1	gb|EKC40178.1|Selenocysteine lyase [Crassostrea gigas]	-4.35594	0.000155374	0.0710774
comp108986_c0_seq1		-4.34183	0.000983783	0.266544
comp41073_c0_seq1	gb|EKC19007.1|hypothetical protein CGI_10009986 [Crassostrea gigas]	-4.32418	0.000236142	0.099049
comp107458_c0_seq1	gb|EKC35547.1|Leucinerich repeat and IQ domaincontaining protein 1 [Crassostrea gigas]	-4.28092	0.000191403	0.0841371
comp57985_c0_seq1	gb|EKC34008.1|IQ domaincontaining protein D [Crassostrea gigas]	-4.26087	0.000324208	0.122017
comp11130_c0_seq1		-4.23074	0.000494214	0.161162
comp8037_c0_seq1		-4.21917	0.000462878	0.154614
comp20526_c0_seq1	gb|EKC27122.1|hypothetical protein CGI_10013253 [Crassostrea gigas]	-4.20668	0.000297576	0.114744
comp60269_c0_seq1	gb|EKC21166.1|Tubulin polyglutamylase TTLL13 [Crassostrea gigas]	-4.1753	0.000399345	0.14066
comp4393_c0_seq1	gb|EKC25761.1|39S ribosomal protein L40	-4.15768	0.000271616	0.10974
comp8884_c0_seq1	gb|EKC36533.1|hypothetical protein CGI_10024701 [Crassostrea gigas]	-4.12153	0.000378536	0.135502
comp60006_c0_seq1	gb|EKC23487.1|hypothetical protein CGI_10010492 [Crassostrea gigas]	-4.05966	0.000372698	0.133849
comp103787_c0_seq1	gb|EKC40255.1|Band 4.1like protein 3 [Crassostrea gigas]	-4.05205	0.000359662	0.131945
comp2477_c0_seq1	gb|EKC27305.1|Nucleolar protein 12 [Crassostrea gigas]	-4.04966	0.000361394	0.131945
comp8022_c0_seq1	gb|EKC25269.1|hypothetical protein CGI_10013401 [Crassostrea gigas]	-4.04735	0.000542184	0.174731
comp5523_c0_seq1	gb|EKC30349.1|Uncharacterized protein C7orf50 [Crassostrea gigas]	-4.01908	0.000706841	0.208812
comp4841_c0_seq1		-4.01842	0.000714382	0.209912
comp1064_c0_seq1		-4.00257	0.00040767	0.140883
comp8711_c0_seq1	gb|EKC39967.1|C16orf88like protein [Crassostrea gigas]	-3.97297	0.000582763	0.181424
comp108260_c0_seq1	gb|EKC29279.1|OTU domaincontaining protein 5A [Crassostrea gigas]	-3.94683	0.000737419	0.212143
comp62277_c0_seq1		-3.8207	0.000670432	0.201096
comp105476_c0_seq1	gb|EKC18181.1|Natterin4 [Crassostrea gigas]	4.05327	0.000356774	0.131569
comp11943_c0_seq1	gb|EKC20075.1|Multiple epidermal growth factorlike domains 10 [Crassostrea gigas]	4.74894	0.000876118	0.242521
comp99840_c0_seq1	gb|EKC21526.1|DNA topoisomerase 1 [Crassostrea gigas]	5.03657	2.41e-05	0.0168778	*
comp107346_c0_seq1	gb|EKC39285.1|Calcium and integrinbinding protein 1 [Crassostrea gigas]	5.15159	0.000660688	0.199468
comp105006_c0_seq1	gb|EKC40527.1|Complement C1q tumor necrosis factorrelated protein 3 [Crassostrea gigas]	5.25634	0.000735754	0.212143
comp105053_c0_seq1	gb|EKC22011.1|hypothetical protein CGI_10002951 [Crassostrea gigas]	5.32993	4.21e-05	0.0267133	*
comp98224_c0_seq1	gb|EKC20122.1|Fibrillin3 [Crassostrea gigas]	5.34341	0.000445254	0.150096
comp26586_c0_seq1	gb|EKC41156.1|Hemicentin1 [Crassostrea gigas]	5.42474	6.39e-05	0.0354241	*
comp18687_c0_seq1		5.5502	0.000527719	0.171073
comp106174_c0_seq1	gb|EKC32392.1|ATPgrasp domaincontaining protein 1 [Crassostrea gigas]	5.7521	9.3e-06	0.00793232	*
comp71459_c0_seq1	gb|EKC31360.1|Patched domaincontaining protein 3 [Crassostrea gigas]	5.87283	0.000447349	0.150341
comp10608_c0_seq1	gb|EKC22011.1|hypothetical protein CGI_10002951 [Crassostrea gigas]	5.88017	4.81e-05	0.0288216	*
comp105097_c0_seq1	gb|EKC33229.1|hypothetical protein CGI_10022205 [Crassostrea gigas]	6	0.000297525	0.114744
comp24781_c0_seq1	gb|EKC38051.1|cAMP responsive elementbinding proteinlike 2 [Crassostrea gigas]	6.05232	3.15e-05	0.0211105	*
comp104375_c0_seq1	gb|EKC24256.1|IgGFcbinding protein [Crassostrea gigas]	6.13614	0.000804381	0.226952
comp23422_c0_seq1		6.14975	0.000341263	0.127129
comp104927_c0_seq1	gb|EKC35682.1|Sushi repeatcontaining protein SRPX2 [Crassostrea gigas]	6.38658	4.8e-05	0.0288216	*
comp109263_c0_seq1	gb|EKC36165.1|hypothetical protein CGI_10020230 [Crassostrea gigas]	6.54432	3.9e-06	0.00412192	*
comp107545_c0_seq1		6.57743	0.000702508	0.208092
comp102374_c0_seq1	gb|EKC33229.1|hypothetical protein CGI_10022205 [Crassostrea gigas]	6.59246	0.000671571	0.201096
comp102381_c0_seq1	gb|EKC31228.1|Complement C1q tumor necrosis factorrelated protein 3 [Crassostrea gigas]	6.78672	3.9e-07	0.000808203	*
comp95119_c0_seq1	gb|EKC30096.1|Multiple epidermal growth factorlike domains 10 [Crassostrea gigas]	6.87652	0.000277017	0.110553
comp97910_c0_seq1		6.96	0.000211056	0.0906015
comp107844_c0_seq1		6.97728	5.24e-06	0.00523049	*
comp105000_c0_seq1	gb|EKC43168.1|Caspase7 [Crassostrea gigas]	6.97728	0.00019938	0.0866043
comp102192_c0_seq1	gb|EKC28620.1|von Willebrand factor D and EGF domaincontaining protein [Crassostrea gigas]	7.02514	1.63e-05	0.0124056	*
comp103676_c0_seq1	gb|EKC38203.1|Multiple epidermal growth factorlike domains 11 [Crassostrea gigas]	7.05257	1.47e-05	0.0112709	*
comp94598_c0_seq1	gb|EKC24256.1|IgGFcbinding protein [Crassostrea gigas]	7.20945	0.00098473	0.266544
comp95280_c0_seq1	gb|EKC39201.1|hypothetical protein CGI_10024606 [Crassostrea gigas]	7.29462	1.48e-06	0.00204151	*
comp102513_c0_seq1	ref|XP_008117750.1|PREDICTED: uncharacterized protein LOC103280454 [Anolis carolinensis]	7.30378	0.00075245	0.21534
comp103455_c0_seq1		7.31288	0.000732864	0.212143
comp95173_c0_seq1	gb|EKC19901.1|Protein SpAN [Crassostrea gigas]	7.36048	1.24e-05	0.0100039	*
comp19396_c0_seq1		7.41785	0.000537853	0.173845
comp98455_c0_seq1		7.51175	3.12e-05	0.0210117	*
comp20991_c0_seq1	gb|EKC33849.1|Cysteine sulfinic acid decarboxylase [Crassostrea gigas]	7.64598	7.41e-07	0.00128043	*
comp105016_c0_seq1		7.67948	1.69e-05	0.0127763	*
comp108498_c0_seq1	ref|XP_003728416.1|PREDICTED: RNAdirected DNA polymerase from mobile element jockeylike [Strongylocentrotus purpuratus]	7.67948	0.000238822	0.0991979
comp95163_c0_seq1	gb|EKC39669.1|GMP synthase [glutaminehydrolyzing] [Crassostrea gigas]	7.82177	6.91e-07	0.00126832	*
comp104316_c0_seq1	gb|EKC22067.1|GTPase IMAP family member 4 [Crassostrea gigas]	7.84967	1.83e-06	0.00231352	*
comp103246_c0_seq1		8.01681	7.74e-05	0.0403218	*
comp105361_c0_seq1		8.02237	7.59e-05	0.0399316	*
comp97780_c0_seq1		8.05528	4.02e-06	0.00420306	*
comp108038_c0_seq1		8.05528	6.77e-05	0.0364885	*
comp108696_c0_seq1	gb|EKC22585.1|hypothetical protein CGI_10001976 [Crassostrea gigas]	8.09099	6.78e-07	0.00126832	*
comp109412_c0_seq1	gb|EKC29885.1|hypothetical protein CGI_10023460 [Crassostrea gigas]	8.0954	2.19e-07	0.000501628	*
comp106412_c0_seq1		8.13443	5.13e-05	0.0301458	*
comp101066_c0_seq1		8.15482	4.77e-05	0.0288216	*
comp103189_c0_seq1	gb|EKC17489.1|GTPase IMAP family member 4 [Crassostrea gigas]	8.15482	4.77e-05	0.0288216	*
comp106528_c0_seq1		8.19967	4.07e-05	0.0259844	*
comp106455_c0_seq1	gb|EKC22892.1|hypothetical protein CGI_10001268 [Crassostrea gigas]	8.20294	4.24e-07	0.000863313	*
comp95182_c0_seq1	gb|EKC27761.1|GTPase IMAP family member 4 [Crassostrea gigas]	8.25582	3.39e-07	0.000717252	*
comp106140_c0_seq1	gb|EKC30055.1|Amyloid beta A4 precursor proteinbinding family A member 2 [Crassostrea gigas]	8.29232	1.56e-06	0.00211048	*
comp106203_c0_seq1	gb|EKC22172.1|hypothetical protein CGI_10002702 [Crassostrea gigas]	8.38586	1.06e-06	0.00166565	*
comp26230_c0_seq1		8.51175	6.3e-07	0.00122572	*
comp108099_c0_seq1	gb|EKC43217.1|Cell adhesion molecule 4 [Crassostrea gigas]	8.62571	8.43e-06	0.00746789	*
comp108437_c0_seq1	gb|EKC39285.1|Calcium and integrinbinding protein 1 [Crassostrea gigas]	8.67713	5.57e-08	0.000156826	*
comp22700_c0_seq1		8.76034	9.32e-10	7.21e-06	*
comp101153_c0_seq1	gb|EKC39005.1|hypothetical protein CGI_10018837 [Crassostrea gigas]	8.82231	2.96e-08	9.86e-05	*
comp104971_c0_seq1		8.93703	4.01e-10	4.66e-06	*
comp95155_c0_seq1	ref|XP_007030523.1|NC domain containing related like protein [Theobroma cacao]	9.01681	1.83e-06	0.00231352	*
comp99488_c0_seq1	gb|EKC21526.1|DNA topoisomerase 1 [Crassostrea gigas]	9.14927	2.29e-10	4.42e-06	*
comp109404_c0_seq1		9.16239	2.28e-09	1.39e-05	*
comp105962_c0_seq1	gb|EKC41875.1|Tripartite motifcontaining protein 45 [Crassostrea gigas]	9.47978	2.69e-07	0.00057902	*
comp102246_c0_seq1	gb|EKC30096.1|Multiple epidermal growth factorlike domains 10 [Crassostrea gigas]	9.60918	9.84e-10	7.21e-06	*
comp95165_c0_seq1	gb|EKC28935.1|Signal transducing adapter molecule 2 [Crassostrea gigas]	10.0768	1.97e-08	7.48e-05	*
comp108349_c0_seq1	gb|EKC41156.1|Hemicentin1 [Crassostrea gigas]	10.2021	1.13e-08	4.76e-05	*
comp108966_c0_seq1	gb|EKC28002.1|Protein mab21 [Crassostrea gigas]	10.4959	3.01e-09	1.57e-05	*
comp58759_c0_seq1	gb|EKC41156.1|Hemicentin1 [Crassostrea gigas]	HC	2.05e-10	4.42e-06	*
comp56094_c0_seq1	gb|EKC17489.1|GTPase IMAP family member 4 [Crassostrea gigas]	HC	5.75e-10	5.74e-06	*
comp61636_c0_seq1	gb|EKC27761.1|GTPase IMAP family member 4 [Crassostrea gigas]	HC	1.1e-09	7.55e-06	*
comp46664_c0_seq1		HC	3.72e-09	1.86e-05	*
comp59913_c0_seq1	gb|EKC34791.1|hypothetical protein CGI_10016379 [Crassostrea gigas]	HC	7.69e-09	3.38e-05	*
comp63957_c0_seq1		HC	1.9e-08	7.46e-05	*
comp59423_c0_seq1	gb|EKC39239.1|Ankyrin1 [Crassostrea gigas]	HC	6.1e-08	0.000167716	*
comp59567_c0_seq1		HC	8.22e-08	0.000215157	*
comp61916_c0_seq1	gb|EKC19486.1|hypothetical protein CGI_10008458 [Crassostrea gigas]	HC	2.66e-07	0.00057902	*
comp64714_c0_seq1		HC	7.64e-07	0.00129244	*
comp59753_c0_seq1		HC	1.15e-06	0.00174212	*
comp53463_c0_seq1		HC	1.21e-06	0.00180199	*
comp53062_c0_seq1		HC	1.37e-06	0.00195288	*
comp64698_c0_seq1	gb|EKC32148.1|hypothetical protein CGI_10022179 [Crassostrea gigas]	HC	1.46e-06	0.00204151	*
comp55639_c0_seq1	gb|EKC35243.1|hypothetical protein CGI_10019844 [Crassostrea gigas]	HC	1.63e-06	0.00211177	*
comp61936_c0_seq1		HC	1.61e-06	0.00211177	*
comp56379_c0_seq1		HC	1.96e-06	0.00244628	*
comp53418_c0_seq1		HC	2.82e-06	0.00336873	*
comp61052_c0_seq1	gb|EKC39285.1|Calcium and integrinbinding protein 1 [Crassostrea gigas]	HC	2.82e-06	0.00336873	*
comp54111_c0_seq1	gb|EKC23383.1|hypothetical protein CGI_10012135 [Crassostrea gigas]	HC	2.91e-06	0.00337737	*
comp58497_c0_seq1	gb|EKC28620.1|von Willebrand factor D and EGF domaincontaining protein [Crassostrea gigas]	HC	2.86e-06	0.00337737	*
comp64720_c0_seq1	gb|EKC24335.1|hypothetical protein CGI_10008030 [Crassostrea gigas]	HC	2.95e-06	0.00337737	*
comp55551_c0_seq1		HC	3.04e-06	0.00344522	*
comp61095_c0_seq1	gb|EKC37414.1|hypothetical protein CGI_10013608 [Crassostrea gigas]	HC	3.09e-06	0.00346221	*
comp52222_c0_seq1	gb|EKC36160.1|hypothetical protein CGI_10020225 [Crassostrea gigas]	HC	3.33e-06	0.00369941	*
comp53186_c0_seq1	gb|EKC34791.1|hypothetical protein CGI_10016379 [Crassostrea gigas]	HC	3.49e-06	0.00379789	*
comp51237_c0_seq1	gb|EKC37118.1|hypothetical protein CGI_10028346 [Crassostrea gigas]	HC	5.46e-06	0.00536076	*
comp53729_c0_seq1		HC	5.94e-06	0.00567405	*
comp52251_c0_seq1		HC	6.92e-06	0.00628062	*
comp56513_c0_seq1	gb|EKC43042.1|Tyrosineprotein kinase Fps85D [Crassostrea gigas]	HC	9.31e-06	0.00793232	*
comp57321_c0_seq1		HC	1.1e-05	0.00919269	*
comp52200_c0_seq1	gb|EKC26637.1|hypothetical protein CGI_10001560 [Crassostrea gigas]	HC	1.25e-05	0.0100039	*
comp63962_c0_seq1		HC	1.27e-05	0.0101187	*
comp64728_c0_seq1		HC	1.42e-05	0.0111687	*
comp57777_c0_seq1	gb|EKC20536.1|Ubiquitin carboxylterminal hydrolase 27 [Crassostrea gigas]	HC	1.45e-05	0.011223	*
comp58500_c0_seq1		HC	1.79e-05	0.0135047	*
comp60701_c0_seq1	ref|YP_004222597.1|cytochrome c oxidase subunit I [Hyriopsis schlegelii]	HC	1.83e-05	0.0136793	*
comp56239_c0_seq1	gb|EKC23333.1|Tripartite motifcontaining protein 2 [Crassostrea gigas]	HC	2.28e-05	0.0163746	*
comp54488_c0_seq1	gb|EKC32641.1|Replication factor A protein 1 [Crassostrea gigas]	HC	2.38e-05	0.0167324	*
comp64721_c0_seq1		HC	2.38e-05	0.0167324	*
comp60100_c0_seq1		HC	2.53e-05	0.0174598	*
comp58354_c0_seq1		HC	3.47e-05	0.0228075	*
comp41021_c0_seq1	ref|XP_006826011.1|PREDICTED: uncharacterized protein LOC102806083 [Saccoglossus kowalevskii]	HC	3.95e-05	0.0253805	*
comp60325_c0_seq1	gb|EKC18723.1|Tripartite motifcontaining protein 2 [Crassostrea gigas]	HC	4.41e-05	0.0275449	*
comp58203_c0_seq1	gb|EHY51766.1|hypothetical protein HMPREF1120_11008 (mitochondrion) [Exophiala dermatitidis NIH/UT8656]	HC	4.51e-05	0.0280079	*
comp64695_c0_seq1		HC	4.83e-05	0.0288216	*
comp53685_c0_seq1		HC	5.53e-05	0.0316684	*
comp62111_c0_seq1		HC	5.79e-05	0.0328225	*
comp53231_c0_seq1	gb|EKC23457.1|Ankyrin1 [Crassostrea gigas]	HC	6.51e-05	0.0354241	*
comp5633_c0_seq1	gb|EKC36011.1|hypothetical protein CGI_10015765 [Crassostrea gigas]	HC	6.51e-05	0.0354241	*
comp60284_c0_seq1	gb|EKC41921.1|hypothetical protein CGI_10004047 [Crassostrea gigas]	HC	6.36e-05	0.0354241	*
comp54626_c0_seq1		HC	6.83e-05	0.0365927	*
comp64159_c0_seq1		HC	6.99e-05	0.0371088	*
comp53214_c0_seq1		HC	7.33e-05	0.0387331	*
comp41087_c0_seq1	gb|EKC37843.1|hypothetical protein CGI_10017667 [Crassostrea gigas]	HC	7.88e-05	0.0408423	*
comp61744_c0_seq1		HC	8.9e-05	0.045697	*
comp59761_c0_seq1		HC	9.58e-05	0.048751	*
comp55574_c0_seq1		HC	0.00010588	0.0528893
comp41138_c0_seq1		HC	0.000111355	0.0551233
comp55893_c0_seq1	gb|EKC27565.1|hypothetical protein CGI_10017571 [Crassostrea gigas]	HC	0.000117154	0.057476
comp59175_c0_seq1		HC	0.000126506	0.0614216
comp55330_c0_seq1	gb|EKC33336.1|Ankyrin1 [Crassostrea gigas]	HC	0.000133211	0.0636487
comp55894_c0_seq1	gb|EKC31297.1|E3 ubiquitinprotein ligase DZIP3 [Crassostrea gigas]	HC	0.000140321	0.0664682
comp41031_c0_seq1	gb|EKC39062.1|hypothetical protein CGI_10018542 [Crassostrea gigas]	HC	0.000147866	0.068276
comp50722_c0_seq1	gb|EKC20399.1|Tripartite motifcontaining protein 3 [Crassostrea gigas]	HC	0.000147866	0.068276
comp54457_c0_seq1		HC	0.000147866	0.068276
comp44738_c0_seq1	gb|EKC41921.1|hypothetical protein CGI_10004047 [Crassostrea gigas]	HC	0.000155873	0.0710774
comp55253_c0_seq1	gb|EKC37114.1|MethionyltRNA formyltransferase	HC	0.00016006	0.072386
comp61743_c0_seq1		HC	0.00016006	0.072386
comp41171_c0_seq1	gb|EKC30134.1|hypothetical protein CGI_10021958 [Crassostrea gigas]	HC	0.000168823	0.0757256
comp59645_c0_seq1		HC	0.000173407	0.0771521
comp58499_c0_seq1		HC	0.000178133	0.0786182
comp64729_c0_seq1	gb|EKC41613.1|GTPase IMAP family member 4 [Crassostrea gigas]	HC	0.000178133	0.0786182
comp62943_c0_seq1	gb|EKC34294.1|hypothetical protein CGI_10023394 [Crassostrea gigas]	HC	0.000198554	0.0865876
comp6083_c0_seq1		HC	0.000204065	0.0882903
comp62030_c0_seq1		HC	0.000221668	0.093693
comp64855_c0_seq1	gb|EKC18407.1|hypothetical protein CGI_10012774 [Crassostrea gigas]	HC	0.000221668	0.093693
comp59774_c0_seq1		HC	0.000227913	0.0959636
comp51831_c0_seq1		HC	0.00024101	0.0991979
comp54397_c0_seq1		HC	0.00024101	0.0991979
comp53928_c0_seq1		HC	0.000277653	0.110553
comp57027_c0_seq1	gb|EKC42261.1|hypothetical protein CGI_10001482 [Crassostrea gigas]	HC	0.000277653	0.110553
comp50069_c0_seq1	gb|EKC24991.1|hypothetical protein CGI_10024048 [Crassostrea gigas]	HC	0.000285716	0.111739
comp51274_c0_seq1	gb|EKC25167.1|hypothetical protein CGI_10004728 [Crassostrea gigas]	HC	0.000294046	0.114184
comp64828_c0_seq1		HC	0.000302651	0.116293
comp54178_c0_seq1		HC	0.000320732	0.121123
comp61370_c0_seq1		HC	0.000350194	0.129578
comp49468_c0_seq1		HC	0.000382758	0.136569
comp46666_c0_seq1	gb|ESO05437.1|hypothetical protein HELRODRAFT_92462 [Helobdella robusta]	HC	0.000394364	0.139352
comp47634_c0_seq1		HC	0.000394364	0.139352
comp56235_c0_seq1	gb|EKC30979.1|hypothetical protein CGI_10024977 [Crassostrea gigas]	HC	0.00040637	0.140883
comp57932_c0_seq1	gb|EKC26169.1|hypothetical protein CGI_10027154 [Crassostrea gigas]	HC	0.00040637	0.140883
comp41085_c0_seq1		HC	0.000418792	0.142929
comp44875_c0_seq1	gb|EKC19666.1|hypothetical protein CGI_10007988 [Crassostrea gigas]	HC	0.000418792	0.142929
comp57074_c0_seq1	gb|ELU02754.1|hypothetical protein CAPTEDRAFT_117881	HC	0.000418792	0.142929
comp53386_c0_seq1		HC	0.000472967	0.156556
comp50578_c0_seq1		HC	0.000487722	0.159995
comp59135_c0_seq1	gb|EKC26277.1|LseryltRNA(Sec) kinase [Crassostrea gigas]	HC	0.000518823	0.168687
comp58301_c0_seq1	gb|EKC22704.1|Heat shock 70 kDa protein 12A [Crassostrea gigas]	HC	0.000552188	0.175892
comp55876_c0_seq1		HC	0.000569777	0.178392
comp57507_c0_seq1	gb|EKC33371.1|Diphosphomevalonate decarboxylase [Crassostrea gigas]	HC	0.000569777	0.178392
comp719_c0_seq1	gb|EKC24619.1|Tripartite motifcontaining protein 2 [Crassostrea gigas]	HC	0.000569777	0.178392
comp64717_c0_seq1		HC	0.000588003	0.182024
comp41050_c0_seq1		HC	0.000626471	0.190182
comp41027_c0_seq1		HC	0.000646767	0.195803
comp41123_c0_seq1	gb|ABE03626.1|hygromycin phosphotransferase [Binary vector pGPro1] &gt;gi|157781201|gb|ABV71995.1| hygromycin phosphotransferase [Binary vector pGPro2] &gt;gi|333974684|gb|AEG42343.1| hygromycin phosphotransferase [Binary vector pCMIRT15] &gt;gi|338844787|gb|AEJ22718.1| HptII [cloning vector pSOL8DCL2] &gt;gi|338844792|gb|AEJ22722.1| HptII [cloning vector pSOL9CAP] &gt;gi|338844798|gb|AEJ22727.1|…	HC	0.000689634	0.204831
comp61017_c0_seq1	gb|EKC26589.1|hypothetical protein CGI_10017368 [Crassostrea gigas]	HC	0.000689634	0.204831
comp41259_c0_seq1		HC	0.000735746	0.212143
comp53995_c0_seq1		HC	0.000735746	0.212143
comp54558_c0_seq1		HC	0.000735746	0.212143
comp56475_c0_seq1		HC	0.000735746	0.212143
comp59720_c0_seq1	ref|XP_007248462.1|PREDICTED: E3 ubiquitinprotein ligase DTX3Llike [Astyanax mexicanus]	HC	0.00078538	0.222447
comp62425_c0_seq1		HC	0.000811611	0.226952
comp41046_c0_seq1		HC	0.000896455	0.246907
comp54460_c0_seq1		HC	0.000958593	0.262051
comp61946_c0_seq1		HC	0.000991482	0.267056
comp64745_c0_seq1	gb|EKC40465.1|GTPase IMAP family member 4 [Crassostrea gigas]	HC	0.000991482	0.267056
comp106173_c0_seq1		HT	1.51e-09	9.76e-06	*
comp105689_c0_seq1	gb|EKC34791.1|hypothetical protein CGI_10016379 [Crassostrea gigas]	HT	2.73e-09	1.5e-05	*
comp95167_c0_seq1		HT	2.84e-08	9.77e-05	*
comp95156_c0_seq1		HT	1.54e-07	0.000366812	*
comp103735_c0_seq1	gb|EKC36165.1|hypothetical protein CGI_10020230 [Crassostrea gigas]	HT	6.36e-07	0.00122572	*
comp105963_c0_seq1	gb|EKC37483.1|Tcomplex protein 1 subunit delta [Crassostrea gigas]	HT	6.92e-07	0.00126832	*
comp103882_c0_seq1	gb|EKC27996.1|Ankyrin3 [Crassostrea gigas]	HT	7.46e-07	0.00128043	*
comp109406_c0_seq1	gb|EKC24183.1|hypothetical protein CGI_10013802 [Crassostrea gigas]	HT	7.19e-07	0.00128043	*
comp108348_c0_seq1	gb|EKC32518.1|hypothetical protein CGI_10000838 [Crassostrea gigas]	HT	1.25e-06	0.00182577	*
comp102676_c0_seq1	gb|EKC20061.1|hypothetical protein CGI_10006982 [Crassostrea gigas]	HT	1.37e-06	0.00195288	*
comp29519_c0_seq1	gb|EKC26866.1|hypothetical protein CGI_10017949 [Crassostrea gigas]	HT	1.63e-06	0.00211177	*
comp98961_c0_seq1		HT	1.61e-06	0.00211177	*
comp108439_c0_seq1		HT	2.5e-06	0.00305775	*
comp104768_c0_seq1	gb|EKC25620.1|Receptortype tyrosineprotein phosphatase mu [Crassostrea gigas]	HT	4.57e-06	0.00468886	*
comp101593_c0_seq1		HT	6.04e-06	0.00572025	*
comp102610_c0_seq1		HT	6.14e-06	0.00576751	*
comp100486_c0_seq1	gb|EKC25487.1|PDZ and LIM domain protein 5 [Crassostrea gigas]	HT	6.8e-06	0.00622555	*
comp103880_c0_seq1	gb|EKC29516.1|hypothetical protein CGI_10010592 [Crassostrea gigas]	HT	7.16e-06	0.00644675	*
comp101115_c0_seq1	gb|EKC34807.1|Interferon induced	HT	8.52e-06	0.00749025	*
comp109505_c0_seq1	gb|EKC20879.1|Ankyrin1 [Crassostrea gigas]	HT	1e-05	0.00845813	*
comp101909_c0_seq1		HT	1.16e-05	0.00951225	*
comp99997_c0_seq1	gb|EKC36619.1|hypothetical protein CGI_10014531 [Crassostrea gigas]	HT	1.37e-05	0.0108306	*
comp25935_c0_seq1		HT	1.87e-05	0.0138576	*
comp98821_c0_seq1	gb|EKC39636.1|hypothetical protein CGI_10025090 [Crassostrea gigas]	HT	2.1e-05	0.015267	*
comp103322_c0_seq1		HT	2.53e-05	0.0174598	*
comp101472_c0_seq1		HT	2.69e-05	0.018463	*
comp105075_c0_seq1	ref|XP_001919750.2|PREDICTED: interferoninduced protein 44like [Danio rerio]	HT	3.25e-05	0.0216444	*
comp97190_c0_seq1	gb|EKC25167.1|hypothetical protein CGI_10004728 [Crassostrea gigas]	HT	3.7e-05	0.0240508	*
comp106061_c0_seq1	gb|EKC23482.1|hypothetical protein CGI_10011546 [Crassostrea gigas]	HT	4.41e-05	0.0275449	*
comp104817_c0_seq1		HT	4.94e-05	0.0293215	*
comp109216_c0_seq1		HT	5.05e-05	0.029833	*
comp109503_c0_seq1	gb|EKC40465.1|GTPase IMAP family member 4 [Crassostrea gigas]	HT	5.17e-05	0.030195	*
comp102310_c0_seq1	gb|EKC34605.1|Deoxyribonucleoside 5&apos;monophosphate Nglycosidase [Crassostrea gigas]	HT	5.66e-05	0.0322387	*
comp98479_c0_seq1	gb|EKC41306.1|Lowdensity lipoprotein receptorrelated protein 4 [Crassostrea gigas]	HT	6.21e-05	0.0348359	*
comp109421_c0_seq1		HT	6.51e-05	0.0354241	*
comp98065_c0_seq1	gb|EKC35622.1|Kelchlike protein 29 [Crassostrea gigas]	HT	6.51e-05	0.0354241	*
comp98108_c0_seq1		HT	6.99e-05	0.0371088	*
comp95179_c0_seq1	gb|EKC24980.1|hypothetical protein CGI_10024037 [Crassostrea gigas]	HT	0.000103257	0.0520524
comp109439_c0_seq1		HT	0.000114213	0.0562843
comp95299_c0_seq1		HT	0.000133211	0.0636487
comp103135_c0_seq1		HT	0.000136714	0.0650396
comp100687_c0_seq1	gb|EKC35715.1|Fbox/LRRrepeat protein 4 [Crassostrea gigas]	HT	0.000147866	0.068276
comp103908_c0_seq1		HT	0.000147866	0.068276
comp104054_c0_seq1		HT	0.000168823	0.0757256
comp109426_c0_seq1		HT	0.000193211	0.0845932
comp109524_c0_seq1	gb|EKC30392.1|GTPase IMAP family member 4 [Crassostrea gigas]	HT	0.000221668	0.093693
comp109579_c0_seq1	gb|EKC17489.1|GTPase IMAP family member 4 [Crassostrea gigas]	HT	0.000221668	0.093693
comp109596_c0_seq1		HT	0.00024101	0.0991979
comp98581_c0_seq1	gb|EKC25487.1|PDZ and LIM domain protein 5 [Crassostrea gigas]	HT	0.00024101	0.0991979
comp101232_c0_seq1	ref|XP_006118410.1|PREDICTED: uncharacterized protein LOC102448712 [Pelodiscus sinensis]	HT	0.000262287	0.107153
comp97944_c0_seq1		HT	0.000277653	0.110553
comp106032_c0_seq1	gb|EKC39270.1|hypothetical protein CGI_10017033 [Crassostrea gigas]	HT	0.000285716	0.111739
comp109538_c0_seq1	gb|EKC35244.1|Mediator of RNA polymerase II transcription subunit 14 [Crassostrea gigas]	HT	0.000285716	0.111739
comp109427_c0_seq1		HT	0.000311543	0.119293
comp109685_c0_seq1		HT	0.000320732	0.121123
comp106559_c0_seq1		HT	0.000360687	0.131945
comp105219_c0_seq1		HT	0.000371537	0.133849
comp109477_c0_seq1		HT	0.00040637	0.140883
comp109434_c0_seq1		HT	0.000418792	0.142929
comp103303_c0_seq1		HT	0.000458715	0.15369
comp100239_c0_seq1		HT	0.000472967	0.156556
comp101352_c0_seq1	gb|EKC24687.1|GTPase IMAP family member 1 [Crassostrea gigas]	HT	0.000472967	0.156556
comp103010_c0_seq1	gb|EKC34273.1|hypothetical protein CGI_10019985 [Crassostrea gigas]	HT	0.000552188	0.175892
comp109429_c0_seq1		HT	0.000552188	0.175892
comp94642_c0_seq1	gb|EKC18497.1|hypothetical protein CGI_10012105 [Crassostrea gigas]	HT	0.000552188	0.175892
comp109455_c0_seq1	ref|XP_005800817.1|PREDICTED: barriertoautointegration factorlike [Xiphophorus maculatus] &gt;gi|617379109|ref|XP_007545932.1| PREDICTED: barriertoautointegration factor [Poecilia formosa]	HT	0.000588003	0.182024
comp100950_c0_seq1	gb|EKC22892.1|hypothetical protein CGI_10001268 [Crassostrea gigas]	HT	0.000606892	0.185778
comp109275_c0_seq1	gb|EKC18736.1|E3 ubiquitinprotein ligase TRIM33 [Crassostrea gigas]	HT	0.000606892	0.185778
comp97949_c0_seq1	gb|EKC39285.1|Calcium and integrinbinding protein 1 [Crassostrea gigas]	HT	0.000606892	0.185778
comp103971_c0_seq1	gb|EKC34039.1|hypothetical protein CGI_10021458 [Crassostrea gigas]	HT	0.000626471	0.190182
comp98628_c0_seq1	gb|EKC21618.1|hypothetical protein CGI_10003623 [Crassostrea gigas]	HT	0.000626471	0.190182
comp106741_c0_seq1		HT	0.000712268	0.209852
comp109489_c0_seq1	gb|ESO91764.1|hypothetical protein LOTGIDRAFT_163122 [Lottia gigantea]	HT	0.000811611	0.226952
comp99779_c0_seq1		HT	0.000811611	0.226952
comp106042_c0_seq1		HT	0.000867105	0.240633
comp104833_c0_seq1		HT	0.000896455	0.246907
comp94677_c0_seq1	gb|EKC31957.1|hypothetical protein CGI_10022829 [Crassostrea gigas]	HT	0.000926935	0.254029
comp98590_c0_seq1		HT	0.000926935	0.254029
